# Supplementary material for: Safety of Fibrinogen Concentrate in Non-Trauma and Non-Obstetric Adult Patients during Perioperative Care: Systematic Review and Meta-Analysis
Source: J Clin Med. 2024 Jun 14;13(12):3482. doi: 10.3390/jcm13123482 (PMC11204778; doi:10.3390/jcm13123482)
Supplement: Supplementary file 1 [file jcm-13-03482-s001.zip]

Archive with 15 entries (15 files):
- Figure S1.pdf
- Figure S10_Serious adverse events 1.pdf
- Figure S11_Adverse events 2.pdf
- Figure S12_Serious adverse events 2.pdf
- Figure S2.pdf
- Figure S3.pdf
- Figure S4_Stroke 2_.pdf
- Figure S5_Myocardial infarction 2_.pdf
- Figure S6_PE 2.pdf
- Figure S7_Mortality 2.pdf
- Figure S8_Hospitalization Time 1.pdf
- Figure S9_ICU time 1.pdf
- Table S1.pdf
- Table S2 Search Strategy.pdf
- Table S3.pdf
